# Supplementary material for: Rational Designing of NiO Nanoparticles Anchored with PEG-WO3 for Enhanced Water Oxidation Performance
Source: Polymers (Basel). 2025 May 7;17(9):1281. doi: 10.3390/polym17091281 (PMC12074263; doi:10.3390/polym17091281)
Supplement: Supplementary file 1 [file polymers-17-01281-s001.zip]

Archive with 1 entries (1 files):
- polymers-3586288-supplementary.pdf
